# Supplementary material for: The Bioactivity and Phytochemicals of Pachyrhizus erosus (L.) Urb.: A Multifunctional Underutilized Crop Plant
Source: Antioxidants (Basel). 2021 Dec 27;11(1):58. doi: 10.3390/antiox11010058 (PMC8773301; doi:10.3390/antiox11010058)
Supplement: Supplementary file 1 [file antioxidants-11-00058-s001.zip]

Archive with 1 entries (1 files):
- antioxidants-1498170-supplementary.pdf
